# Supplementary material for: EZH2 Inhibition to Counteract Oral Cancer Progression through Wnt/β-Catenin Pathway Modulation
Source: Pharmaceuticals (Basel). 2024 Aug 22;17(8):1102. doi: 10.3390/ph17081102 (PMC11357505; doi:10.3390/ph17081102)
Supplement: Supplementary file 1 [file pharmaceuticals-17-01102-s001.zip]

Archive with 1 entries (1 files):
- pharmaceuticals-3156291-supplementary.pdf
